# Supplementary material for: Effects of a Balanced Translocation between Chromosomes 1 and 11 Disrupting the DISC1 Locus on White Matter Integrity
Source: PLoS One. 2015 Jun 23;10(6):e0130900. doi: 10.1371/journal.pone.0130900 (PMC4477898; doi:10.1371/journal.pone.0130900)
Supplement: S1 Data — Extracted FA data from main clusters of difference between the translocation carriers and non-carriers. Group abbreviations, Co = controls, Pt = patient group, FN = family member negative for translocation, FP = family member positive for translocation. (CSV) [file pone.0130900.s001.csv]

studyid	Group	Gender	PANSSTotal	PANSSPositive	PANSSNegative	PANSSGeneral	SANS	GAF	Young	Hamilton	cluster1_CC1	cluster2_IFOF	cluster3_CC2	cluster4_AcRad	cluster5_fornix
SF001	Co	F	32	7	7	18	0	85	0	0	0.784961462	0.437197566	0.706124127	0.479653686	0.572046697
SF002	Co	F	32	7	7	18	1	85	0	0	0.782290459	0.402588725	0.71541208	0.503152967	0.619045138
SF003	Pt	M	45	7	11	27	16	65	0	0	0.851052344	0.3534531	0.793947697	0.467949659	0.64029634
SF005	Co	M	30	7	7	16	0	93	0	0	0.835778117	0.288209111	0.752799571	0.463904053	0.513774097
SF006	Co	M	30	7	7	16	0	95	0	0	0.859315932	0.406581432	0.74870795	0.486233503	0.420341492
SF007	Co	M	30	7	7	16	0	96	0	0	0.913316369	0.328306735	0.78163296	0.504369557	0.585910261
SF011	FN	M	30	7	7	16	0	95	0	0	0.875963092	0.410795748	0.900024176	0.508672237	0.665460467
SF012	FN	F	30	7	7	16	0	95	0	0	0.921633303	0.396151722	0.79266423	0.478122443	0.623258233
SF013	FN	M	30	7	7	16	0	95	0	0	0.856660605	0.400525034	0.728136778	0.466445208	0.528095245
SF014	FN	M	30	7	7	16	0	95	0	0	0.897839367	0.40238151	0.78193748	0.589443743	0.714608848
SF016	FN	M	38	7	7	24	6	60	0	9	0.906949699	0.462404102	0.805860281	0.504977286	0.515286386
SF017	Pt	M	40	9	10	21	8	68	0	0	0.734946132	0.39312917	0.706547856	0.433659107	0.529839039
SF018	Pt	F	39	13	8	18	8	65	0	0	0.874265194	0.375486553	0.760748982	0.564761698	0.547776461
SF020	Co	F	30	7	7	16	0	95	0	0	0.800317049	0.375181824	0.757342994	0.48051858	0.594049394
SF021	Pt	M	63	13	15	35	32	24	0	0	0.878644526	0.405507803	0.764659047	0.519872665	0.549883485
SF022	Pt	M	36	7	8	21	11	60	0	0	0.788769841	0.409768283	0.803745508	0.531376422	0.60495311
SF023	Co	F	30	7	7	16	0	91	0	0	0.798155487	0.29527846	0.727163613	0.417123079	0.559788108
SF024	Co	F	31	8	7	16	0	93	0	0	0.833732009	0.371519029	0.723891735	0.501442134	0.641446233
SF027	Co	F	30	7	7	16	2	91	0	0	0.840925574	0.384371221	0.746732712	0.436320186	0.590388179
SF028	Co	F	30	7	7	16	0	95	0	0	0.89237541	0.384679377	0.716259122	0.499933779	0.50050354
SF030	Co	F	30	7	7	16	0	93	0	0	0.778640389	0.433304429	0.802007914	0.484482735	0.599029481
SF031	Co	F	30	7	7	16	0	90	0	0	0.930972815	0.328705847	0.775633335	0.500048816	0.604533792
SF032	Co	F	30	7	7	16	0	80	0	0	0.841228068	0.351752818	0.79053092	0.436305106	0.567855477
SF033	FP	M	122	26	41	55	99	10	2	19	0.608122945	0.236710638	0.578795135	0.408054292	0.394524664
SF034	FP	M	41	7	7	27	0	85	0	8	0.742283225	0.297537714	0.690343976	0.390964687	0.453807592
SF036	Co	F	30	7	7	16	0	86	0	0	0.796377659	0.359868407	0.710334957	0.453512281	0.476889134
SF038	Pt	M	36	8	10	18	9	89	0	0	0.87691021	0.351712376	0.807554424	0.459775806	0.537072659
SF039	Pt	M	86	16	29	41	65	55	0	0	0.854331493	0.344586492	0.77027297	0.464443713	0.520074725
SF040	Pt	F	53	16	11	26	32	27	0	0	0.777666867	0.34573853	0.731250763	0.429937512	0.512256682
SF042	Co	M	30	7	7	16	0	91	0	0	0.857767761	0.418429017	0.78455013	0.538809419	0.564903677
SF043	Pt	F	54	10	9	35	25	55	0	0	0.779295206	0.421895325	0.756433249	0.381969124	0.521574974
SF044	Pt	M	43	16	7	20	2	40	0	0	0.87515235	0.336506814	0.757134497	0.460915566	0.534807563
SF045	Co	F	30	7	7	16	0	92	0	0	0.791252613	0.423028767	0.729469061	0.485965401	0.657955825
SF046	Pt	F	34	7	9	18	24	45	0	0	0.806389689	0.387894481	0.704668164	0.520388246	0.53389442
SF048	FP	M	33	8	7	18	0	90	5	2	0.801305533	0.362939894	0.716496944	0.395829618	0.530157149
SF049	Pt	F	36	11	7	18	0	56	0	0	0.817765951	0.355074734	0.742065907	0.60226047	0.606412947
SF050	FN	F	32	7	7	18	0	95	0	0	0.924053907	0.414150059	0.732682884	0.580641091	0.57480371
SF051	FN	M	42	7	7	28	0	65	0	20	0.928404212	0.425425053	0.779618204	0.698757589	0.679717422
SF052	Pt	F	35	7	7	21	2	70	0	0	0.794492722	0.432067812	0.733463168	0.496874124	0.574144781
SF053	Pt	M	37	7	8	22	9	50	0	0	0.865954876	0.289586604	0.761322141	0.519456863	0.47025618
SF054	Pt	M	45	12	10	23	10	50	0	0	0.90546608	0.383100182	0.757595897	0.560107827	0.625750125
SF055	Pt	F	74	28	16	30	31	23	0	0	0.822515249	0.353653133	0.753483057	0.535486102	0.568602383
SF056	Pt	M	35	10	9	16	5	65	0	0	0.814604223	0.331869155	0.698393583	0.4230946	0.559545875
SF057	Co	M	30	7	7	16	0	86	0	0	0.917557895	0.461199582	0.771301627	0.470167399	0.53418088
SF058	Co	M	30	7	7	16	0	82	0	0	0.864688695	0.462138563	0.767043054	0.498546034	0.611934483
SF059	Co	M	35	10	8	17	5	80	0	0	0.861247599	0.450454712	0.818131805	0.528270364	0.60052532
SF060	Pt	M	44	10	12	22	21	70	0	0	0.753664434	0.355182678	0.707919538	0.401715159	0.475747675
SF061	FN	M	30	7	7	16	0	95	0	0	0.879345894	0.443576366	0.819270551	0.468918592	0.646158874
SF062	FN	M	30	7	7	16	0	95	0	0	0.845075131	0.441538185	0.782907546	0.500101924	0.565192223
SF064	Co	M	37	10	8	19	0	75	0	0	0.784838557	0.361772746	0.70624572	0.451133907	0.587901235
SF065	Co	M	51	7	7	37	9	58	0	0	0.819514036	0.399366111	0.701653183	0.434803158	0.498326242
SF066	Co	M	30	7	7	16	0	92	0	0	0.864778459	0.324098647	0.819416761	0.457268149	0.601118445
SF068	Pt	M	38	9	12	17	24	60	0	0	0.87289089	0.385141224	0.749504387	0.510213554	0.626962066
SF070	Co	M	30	7	7	16	0	90	0	0	0.852431655	0.340624452	0.793011844	0.495753497	0.555316448
SF073	Pt	M	40	12	7	21	0	85	0	0	0.794557691	0.325834781	0.73735708	0.462894499	0.401022703
SF074	Pt	M	70	13	13	44	43	48	0	0	0.890951514	0.381674618	0.699751377	0.44337526	0.522080004
SF075	Pt	F	63	9	16	38	46	58	0	0	0.767988086	0.393515706	0.694915712	0.415595472	0.473973751
SF076	Pt	M	35	7	9	19	15	70	0	0	0.875733793	0.403600574	0.776002944	0.454481095	0.511010587
SF079	Pt	M	53	7	13	33	46	55	0	0	0.808757007	0.379399002	0.727674544	0.459770054	0.360610157
SF082	Co	F	30	7	7	16	0	87	0	0	0.799893677	0.379004151	0.758491874	0.413580328	0.476944894
SF083	Co	F	30	7	7	16	0	93	0	0	0.860611677	0.451259434	0.719284952	0.477806032	0.582914114
SF084	FP	M	62	18	10	34	0	95	20	2	0.714267612	0.331905007	0.720135212	0.394291014	0.439947546
SF085	Co	M	30	7	7	16	0	74	0	0	0.854890466	0.388165593	0.830317259	0.558980644	0.558466375
SF086	Co	M	30	7	7	16	0	85	0	0	0.848133981	0.424487591	0.778053701	0.495337009	0.654949129
SF088	Pt	M	91	20	26	45	59	28	0	0	0.832571983	0.388638616	0.716624498	0.409590989	0.573310137
SF089	Pt	F	50	12	11	27	5	62	0	0	0.836348236	0.415878683	0.76919961	0.482308954	0.602512896
SF090	Pt	M	67	13	13	41	27	65	0	0	0.785893679	0.424075902	0.68762219	0.384895086	0.521161914
SF092	Co	M	30	7	7	16	0	85	0	0	0.929185391	0.377627075	0.796876311	0.514255703	0.610296249
SF096	Pt	F	47	7	10	30	30	62	0	0	0.811188459	0.361728013	0.746728718	0.476335168	0.527709425
SF097	Pt	F	48	13	7	28	56	38	0	0	0.742748261	0.368739009	0.671880007	0.418614596	0.418922842
SF098	FN	M	38	7	7	24	0	85	0	0	0.793611884	0.368938744	0.775081635	0.471056819	0.533228278
SF099	Pt	M	48	13	13	22	22	40	0	0	0.806131125	0.338983029	0.708789408	0.453495801	0.526455581
SF100	FP	F	37	7	7	23	0	85	0	2	0.835581064	0.38526693	0.806740463	0.44786635	0.564019501
SF102	Pt	M	55	16	11	28	10	30	0	0	0.875662386	0.337672859	0.673361599	0.425536007	0.500083268
SF104	FP	F	30	7	7	16	0	90	0	0	0.83299005	0.275396824	0.722814024	0.452717036	0.492632151
SF108	FP	M	40	7	7	26	0	65	1	2	0.792867959	0.369141817	0.735249758	0.408773124	0.456936896
SF109	FN	F	30	7	7	16	0	95	0	2	0.68948555	0.30530259	0.726426721	0.499702603	0.535401344
SF110	FN	F	30	7	7	16	0	95	0	0	0.838087857	0.381376237	0.742435992	0.458756268	0.507537544
SF116	Pt	F	67	14	23	30	23	25	0	0	0.795497537	0.371843964	0.726262569	0.458074182	0.551339328
SF119	Co	M	39	7	8	24	15	73	0	0	0.822838366	0.371223331	0.767486692	0.565652013	0.556116045
SF121	Co	M	30	7	7	16	0	92	0	0	0.746314049	0.370587945	0.738609612	0.418589532	0.537314892
SF124	Co	F	30	7	7	16	0	90	0	0	0.776189804	0.397411585	0.741168201	0.501960695	0.490116149
SF125	FN	F	30	7	7	16	0	95	0	0	0.804924727	0.386166841	0.784697712	0.488379926	0.546865821
SF126	Co	M	30	7	7	16	0	90	0	0	0.874886215	0.340297937	0.751292348	0.458836168	0.530250013
SF128	Co	M	44	7	16	21	28	75	0	0	0.840820372	0.436120689	0.806050897	0.485325396	0.53471297
SF129	Pt	F	38	9	7	22	0	75	0	0	0.769076705	0.318823129	0.741499543	0.431126148	0.541047633
SF132	Pt	F	45	7	9	29	16	56	0	0	0.77777946	0.362385482	0.703731895	0.493024141	0.58035183
